# Supplementary material for: Reconstructing the evolutionary history of pandemic foot-and-mouth disease viruses: the impact of recombination within the emerging O/ME-SA/Ind-2001 lineage
Source: Sci Rep. 2018 Oct 2;8:14693. doi: 10.1038/s41598-018-32693-8 (PMC6168464; doi:10.1038/s41598-018-32693-8)
Supplement: Supplementary file 1 — Supplementary Table 1 [file 41598_2018_32693_MOESM1_ESM.xlsx]

## Sheet: Sheet1
Table S1 – The sequences database of FMDV O/ME-SA/Ind-2001d and O/ME-SA/Ind-2001e sublineages (n=424). Designation and origin of the FMDV clinical samples (n=187) processed in this study and of the FMDV sequences retrieved from either GenBank or the WRLFMD (n=237) databases.
Virus Designation	Sublineage	Country	Location	Date of Collection	Host	GenBank (VP1)	LAB (VP1)	Reference	GenBank (WGS)	LAB (CG)	Reference
O/ALG/1/2014	d	Algeria		2014-08-10	nk	MG972462	WRLFMD	This study	MG983683	WRLFMD	This study
O/ALG/2/2014	d	Algeria		2014-08-10	nk	MG972463	WRLFMD	This study
O/ALG/3/2014	d	Algeria		2014-08-10	nk	MG972464	WRLFMD	This study
O/BAN/1/2009	d	Bangladesh	Kaliakair, Gazipur, Dhaka	2009-09-07	cattle	HQ630676	WRLFMD	Loth et al., 2011	MG983684	WRLFMD	This study
O/BAN/2/2009	d	Bangladesh	Kaliakair, Gazipur, Dhaka	2009-09-07	cattle	HQ630677	WRLFMD	Loth et al., 2011
O/BAN/9/2009	d	Bangladesh	Domar, Nilphamari, Rajshahi	2009-09-16	cattle	HQ630681	WRLFMD	Loth et al., 2011
O/BAN/11/2009	d	Bangladesh	Domar, Nilphamari, Rajshahi	2009-09-16	cattle	HQ630682	WRLFMD	Loth et al., 2011
O/BAN/23/2009	d	Bangladesh	Keshabpur, Jessore, Khulna	2009-10-01	cattle	HQ630684	WRLFMD	Loth et al., 2011
O/BAN/25/2009	d	Bangladesh	Komolnagor, Lakshmipur, Chittagong	2009-10-22	cattle	HQ630686	WRLFMD	Loth et al., 2011
O/BAN/26/2009	d	Bangladesh	Komolnagor, Lakshmipur, Chittagong	2009-10-22	cattle	HQ630687	WRLFMD	Loth et al., 2011
O/BAN/27/2009	d	Bangladesh	Komolnagor, Lakshmipur, Chittagong	2009-10-22	cattle	HQ630688	WRLFMD	Loth et al., 2011
O/BAN/28/2009	d	Bangladesh	Chhagalnaiya, Feni, Chittagong	2009-10-22	cattle	HQ630689	WRLFMD	Loth et al., 2011
O/BAN/29/2009	d	Bangladesh	Chhagalnaiya, Feni, Chittagong	2009-10-22	cattle	HQ630690	WRLFMD	Loth et al., 2011
O/BAN/30/2009	d	Bangladesh	Chhagalnaiya, Feni, Chittagong	2009-10-22	cattle	HQ630691	WRLFMD	Loth et al., 2011
O/BAN/31/2009	d	Bangladesh	Chhagalnaiya, Feni, Chittagong	2009-10-22	cattle	HQ630692	WRLFMD	Loth et al., 2011
O/BAN/NA/Ha-156/2013*	e	Bangladesh		2013-07-09	cattle	KF985189	U-DHAKA	Nandi et al., 2014	KF985189	U-DHAKA	Nandi et al., 2014
O/BAN_JA_Ma-180_2013*	d	Bangladesh		2013-07-01	cattle	KJ175183	U-DHAKA	Nandi et al., unpub.
O/BAN_TA_Dh-184_2013*	d	Bangladesh		2013-07-01	cattle	KJ175184	U-DHAKA	Nandi et al., unpub.
O/BAN_TA_Dh-186_2013*	d	Bangladesh		2013-07-01	cattle	KJ175185	U-DHAKA	Nandi et al., unpub.
O/BD_Gh_2_2013*	d	Bangladesh	Ghatail, Tangail	2013-07-19	cattle	KT037119	BAU	Islam et al., unpub.
O/BD_SI_6_2013*	d	Bangladesh	Ghatail, Tangail	2013-07-18	cattle	KT037120	BAU	Islam et al., unpub.
O/BAN/BO/Na-161/2013*	e	Bangladesh	Bogra	2013-07-08	cattle	KY077600	U-DHAKA	Siddique et al., unpub.
O/BAN/BO/Na-162/2013*	e	Bangladesh	Bogra	2013-07-08	cattle	KY077601	U-DHAKA	Siddique et al., unpub.
O/BAN/TA/Ma-200/2014*	d	Bangladesh	Tangail	2014-03-16	cattle	KY077604	U-DHAKA	Siddique et al., unpub.
O/BAN/GA/Ka-212/2014*	d	Bangladesh	Gazipur	2014-09-18	cattle	KY077605	U-DHAKA	Siddique et al., unpub.
O/BAN/GA/Ka-213/2014*	d	Bangladesh	Gazipur	2014-09-18	cattle	KY077606	U-DHAKA	Siddique et al., unpub.
O/BAN/GKa-236(pig)/2015*	e	Bangladesh		2015-08-25	pig	KX712091	U-DHAKA	Ali et al., 2016	KX712091	U-DHAKA	Ali et al., 2016
O/BAN/GA/Ka-215/2015*	d	Bangladesh	Gazipur	2015-03-16	cattle	KY077607	U-DHAKA	Siddique et al., unpub.
O/BAN/DH/Dh-216/2015*	d	Bangladesh	Dhaka	2015-06-15	cattle	KY077608	U-DHAKA	Siddique et al., unpub.
O/BAN/PA/Ch-228/2015*	d	Bangladesh	Pabna	2015-08-03	cattle	KY077609	U-DHAKA	Siddique et al., unpub.
O/BAN/SI/Sh-234/2015*	e	Bangladesh	Sirajgonj	2015-08-08	cattle	KY077610	U-DHAKA	Siddique et al., unpub.
O/BAN/NL/Lo-245/2015*	e	Bangladesh	Narail	2015-08-27	cattle	KY077611	U-DHAKA	Siddique et al., unpub.
O/BAN/LK/Sa-248/2015*	e	Bangladesh	Lakshmipur	2015-10-07	cattle	KY077612	U-DHAKA	Siddique et al., unpub.
O/BAN/LK/Sa-249/2015*	e	Bangladesh	Lakshmipur	2015-10-07	cattle	KY077613	U-DHAKA	Siddique et al., unpub.
O/BAN/TG/Ba-268/2015*	e	Bangladesh	Tagoregaon	2015-10-27	cattle	KY077621	U-DHAKA	Siddique et al., unpub.
O/BAR/2/2015	d	Bahrain		2015-02-26	cattle	MG972465	WRLFMD	This study	MG983685	WRLFMD	This study
O/BAR/3/2015	d	Bahrain		2015-03-05	cattle	MG972466	WRLFMD	This study
O/BAR/4/2015	d	Bahrain		2015-03-05	cattle	MG972467	WRLFMD	This study
O/BAR/5/2015	d	Bahrain		2015-03-08	cattle	MG972468	WRLFMD	This study
O/BAR/8/2015	d	Bahrain		2015-03-16	sheep	MG972469	WRLFMD	This study
O/BAR/12/2015	d	Bahrain		2015-03-16	sheep	MG972470	WRLFMD	This study
O/BAR/13/2015	d	Bahrain		2015-03-18	cattle	MG972471	WRLFMD	This study
O/BAR/14/2015	d	Bahrain		2015-03-18	cattle	MG972472	WRLFMD	This study
O/BAR/15/2015	d	Bahrain		2015-03-18	cattle	MG972473	WRLFMD	This study	MG983686	WRLFMD	This study
O/BHU/2/2009	d	Bhutan	Dorji, Punakha	2009-06-05	cattle	KM921813	WRLFMD	Knowles et al., 2016	MG983687	WRLFMD	This study
O/BHU/3/2009	d	Bhutan	Dorji, Punakha	2009-06-05	cattle	KM921814	WRLFMD	Knowles et al., 2016
O/BHU/4/2009	d	Bhutan	Dorji, Punakha	2009-06-05	cattle	KM921815	WRLFMD	Knowles et al., 2016
O/BHU/5/2009	d	Bhutan	Am Tshering, Punakha	2009-06-05	cattle	KM921816	WRLFMD	Knowles et al., 2016
O/BHU/6/2009	d	Bhutan	Am Tshering, Punakha	2009-06-05	cattle	KM921817	WRLFMD	Knowles et al., 2016
O/BHU/7/2009	d	Bhutan	Am Tshering, Punakha	2009-06-05	cattle	MG972474	WRLFMD	This study
O/BHU/8/2009	d	Bhutan	Gembo Dorji, Gasa	2009-07-03	cattle	KM921818	WRLFMD	Knowles et al., 2016
O/BHU/9/2009	d	Bhutan	Damchoe, Gasa	2009-07-03	cattle	KM921819	WRLFMD	Knowles et al., 2016
O/BHU/10/2009	d	Bhutan	Damchoe, Gasa	2009-07-03	cattle	KM921820	WRLFMD	Knowles et al., 2016
O/BHU/16/2009	d	Bhutan	Padamlal, Pradhan, Samtsi	2009-09-08	cattle	KM921821	WRLFMD	Knowles et al., 2016
O/BHU/18/2009	d	Bhutan	Banjara, Samtsi	2009-09-08	cattle	KM921822	WRLFMD	Knowles et al., 2016
O/BHU/19/2009	d	Bhutan	Banjara, Samtsi	2009-09-08	cattle	KM921823	WRLFMD	Knowles et al., 2016
O/BHU/20/2009	d	Bhutan	Passang, Dawa, Chukha	2009-11-05	cattle	MG972475	WRLFMD	This study
O/BHU/23/2009	d	Bhutan	Deki, Wangdue	2009-11-23	cattle	KM921824	WRLFMD	Knowles et al., 2016
O/BHU/25/2009	d	Bhutan	Lham, Wangdue	2009-11-23	cattle	KM921825	WRLFMD	Knowles et al., 2016
O/BHU/26/2009	d	Bhutan	Chimi Om, Wangdue	2009-11-23	cattle	KM921826	WRLFMD	Knowles et al., 2016
O/BHU/37/2009	d	Bhutan	Taranidi Sharma, Chukha	2009-12-04	cattle	MG972476	WRLFMD	This study
O/BHU/40/2009	d	Bhutan	Harka Chetri, Chukha	2009-12-04	cattle	MG972477	WRLFMD	This study	MG983688	WRLFMD	This study
O/BHU/41/2009	d	Bhutan	Rohit Chhetri, Chukha	2009-12-04	cattle	MG972478	WRLFMD	This study
O/BHU/12/2012	e	Bhutan	Sakteng, Trashigang, RLDC Kanglung	2012-10-24	cattle	KM921827	WRLFMD	Knowles et al., 2016	MG983689	WRLFMD	This study
O/BHU/1/2013	d	Bhutan	Chukha	2013-06-06	cattle	KM921828	WRLFMD	Knowles et al., 2016	KJ206908	WRLFMD	Valdazo González et al., 2014
O/BHU/2/2015	d	Bhutan	Tari Thang, Umling, Sarpang, RLDC, Zhemgamg	2015-08-15	cattle	MG972479	WRLFMD	This study
O/BHU/2/2016	e	Bhutan	Bukey, Samtse, RLDC, Tshimasham	2016-02-15	cattle	MG972480	WRLFMD	This study
O/BHU/3/2016	d	Bhutan	Nashikha, Luni, Paro, RLDC, Tshimasham	2016-02-15	cattle	MG972481	WRLFMD	This study	MG983690	WRLFMD	This study
O/BHU/8/2016	e	Bhutan	Gomu, Naja, Paro, RLDC, Tshimasham	2016-06-04	cattle	MG972482	WRLFMD	This study
O/BHU/9/2016	e	Bhutan	Tshibji, Naja, Paro, RLDC, Tshimasham	2016-06-04	cattle	MG972483	WRLFMD	This study	MG983691	WRLFMD	This study
O/BHU/10/2016	e	Bhutan	Tshibji, Naja, Paro, RLDC, Tshimasham	2016-06-04	cattle	MG972484	WRLFMD	This study
O/XJBC/CHA/2017*	e	China	XinJiang	2017-01-10	cattle	KY696708	LVRI	He et al., unpub.
O/XJPS/CHA/2017*	e	China	XinJiang	2017-01-11	cattle	KY696707	LVRI	He et al., unpub.
O/CHRn0509/IND/2009*	d	India	Chandigarh	2009-07-01	cattle	JX070609	IND-IMM	Yuvaraj et al., 2013
O/UPMe1009/IND/2009*	d	India	Uttar Pradesh	2009-07-01	cattle	JX070610	IND-IMM	Yuvaraj et al., 2013
O/APR190901/IND/2009*	d	India	Andhra Pradesh	2009-07-01	cattle	JX070611	IND-IMM	Yuvaraj et al., 2013
O/APR190902/IND/2009*	d	India	Andhra Pradesh	2009-07-01	cattle	JX070612	IND-IMM	Yuvaraj et al., 2013
O/GUK2609/IND/2009*	e	India	Gujurat	2009-07-01	cattle	JX070613	IND-IMM	Yuvaraj et al., 2013
O/KEKm2709/IND/2009*	d	India	Kerala	2009-07-01	cattle	JX070614	IND-IMM	Yuvaraj et al., 2013
O/GUK2909/IND/2009*	e	India	Gujurat	2009-07-01	cattle	JX070615	IND-IMM	Yuvaraj et al., 2013
O/IND/7/2010*	d	India	Hindol, Odisha	2010-01-02	cattle	KC506451	PD-FMD	Subramaniam et al., 2013
O/IND/8/2010*	d	India	Sunabeda, Odisha	2010-01-02	cattle	KC506452	PD-FMD	Subramaniam et al., 2013
O/IND/11/2010*	d	India	Vadakkanchery, Kerala	2009-12-16	cattle	KC506453	PD-FMD	Subramaniam et al., 2013
O/IND/27/2010*	d	India	Khorabar, Uttar Pradesh	2009-12-24	cattle	KC506454	PD-FMD	Subramaniam et al., 2013
O/IND/29/2010*	d	India	Barkhera, Uttar Pradesh	2009-12-09	water buffalo	KC506455	PD-FMD	Subramaniam et al., 2013
O/IND/30/2010*	d	India	Siktor, Uttar Pradesh	2009-12-24	water buffalo	KC506456	PD-FMD	Subramaniam et al., 2013
O/IND/31/2010*	d	India	Saket Nagar, Uttar Pradesh	2009-12-25	cattle	KC506457	PD-FMD	Subramaniam et al., 2013
O/IND/37/2010*	d	India	Kanpur, Uttar Pradesh	2010-01-07	cattle	KC506458	PD-FMD	Subramaniam et al., 2013
O/IND/43/2010*	d	India	Durjoy Nagar, Tripura	2009-07-27	cattle	KC506459	PD-FMD	Subramaniam et al., 2013
O/IND/47/2010*	d	India	Hastinapur, Uttar Pradesh	2010-01-31	cattle	KC506460	PD-FMD	Subramaniam et al., 2013
O/IND/48/2010*	d	India	Meerut Cantt, Uttar Pradesh	2010-02-06	cattle	KC506461	PD-FMD	Subramaniam et al., 2013
O/IND/73/2010*	d	India	Matia, Assam	2009-12-04	cattle	KC506462	PD-FMD	Subramaniam et al., 2013
O/IND/77/2010*	d	India	Chalchali, Assam	2010-01-23	cattle	KC506463	PD-FMD	Subramaniam et al., 2013
O/IND/79/2010*	d	India	Diputa, Assam	2010-01-28	cattle	KC506464	PD-FMD	Subramaniam et al., 2013
O/IND/83/2010*	d	India	Khanpara, Assam	2009-02-28	cattle	KC506465	PD-FMD	Subramaniam et al., 2013
O/IND/84/2010*	d	India	Golaghat, Assam	2009-03-20	cattle	KC506518	PD-FMD	Subramaniam et al., 2013
O/IND/86/2010*	d	India	Kamrup, Assam	2009-09-06	cattle	KC506519	PD-FMD	Subramaniam et al., 2013
O/IND/102/2010*	d	India	Kamrup, Assam	2009-06-16	cattle	KC506466	PD-FMD	Subramaniam et al., 2013
O/IND/104/2010*	d	India	Kokrajhar, Assam	2009-08-06	cattle	KC506467	PD-FMD	Subramaniam et al., 2013
O/IND/122/2010*	d	India	Kamrup, Assam	2010-03-13	cattle	KC506468	PD-FMD	Subramaniam et al., 2013
O/IND/126/2010*	d	India	Nagaon, Assam	2010-01-23	cattle	KC506469	PD-FMD	Subramaniam et al., 2013
O/IND/127/2010*	d	India	Sonitpur, Assam	2010-01-28	cattle	KC506470	PD-FMD	Subramaniam et al., 2013
O/IND/129/2010*	d	India	Amerigog, Assam	2010-02-03	cattle	KC506471	PD-FMD	Subramaniam et al., 2013
O/IND/132/2010*	d	India	Jorabat, Assam	2010-03-13	cattle	KC506472	PD-FMD	Subramaniam et al., 2013
O/IND/146/2010*	d	India	Polba Dadpur, West Bengal	2009-12-26	cattle	KC506473	PD-FMD	Subramaniam et al., 2013
O/IND/148/2010*	d	India	Jiaganj, West Bengal	2010-01-07	cattle	KC506474	PD-FMD	Subramaniam et al., 2013
O/IND/149/2010*	d	India	Hariharpur, West Bengal	2010-01-22	cattle	KC506475	PD-FMD	Subramaniam et al., 2013
O/IND/175/2010*	d	India	Satara, Maharashtra	2010-07-01	cattle	KC506476	PD-FMD	Subramaniam et al., 2013
O/IND/181/2010*	d	India	Jamugurihat, Assam	2010-02-25	cattle	KC506477	PD-FMD	Subramaniam et al., 2013
O/IND/182/2010*	d	India	Chandrapur, Assam	2010-02-27	cattle	KC506478	PD-FMD	Subramaniam et al., 2013
O/IND/187/2010*	d	India	Umlynga, Meghalaya	2010-03-30	cattle	KC506479	PD-FMD	Subramaniam et al., 2013
O/IND/191/2010*	d	India	Krishnai, Assam	2010-04-18	cattle	KC506480	PD-FMD	Subramaniam et al., 2013
O/IND/209/2010*	d	India	Huzur, Madhya Pradesh	2010-08-28	cattle	KC506520	PD-FMD	Subramaniam et al., 2013
O/IND/220/2010*	d	India	Nagamangala, Karnataka	2010-04-16	sheep	KC506481	PD-FMD	Subramaniam et al., 2013
O/IND/222/2010*	d	India	Byadarahalli, Karnataka	2010-08-05	cattle	KC506482	PD-FMD	Subramaniam et al., 2013
O/IND/227/2010*	e	India	Both Kharbu, Jammu & Kashmir	2010-07-01	yak	KC506531	PD-FMD	Subramaniam et al., 2013
O/IND/228/2010*	e	India	Kangral, Jammu & Kashmir	2010-07-01	yak	KC506532	PD-FMD	Subramaniam et al., 2013
O/IND/229/2010*	d	India	Kolathupalayam, TamilNadu	2010-11-18	cattle	KC506483	PD-FMD	Subramaniam et al., 2013
O/IND/232/2010*	d	India	Sehore, Madhya Pradesh	2010-09-22	cattle	KC506521	PD-FMD	Subramaniam et al., 2013
O/IND/234/2010*	d	India	Kakadkheda, Madhya Pradesh	2010-11-10	cattle	KC506522	PD-FMD	Subramaniam et al., 2013
O/KAM0110/IND/2010*	d	India	Karnataka	2010-07-01	cattle	JX070616	IND-IMM	Yuvaraj et al., 2013
O/KAM0210/IND/2010*	d	India	Karnataka	2010-07-01	cattle	JX070617	IND-IMM	Yuvaraj et al., 2013
O/KAM0410/IND/2010*	d	India	Karnataka	2010-07-01	cattle	JX070618	IND-IMM	Yuvaraj et al., 2013
O/KEKm0610/IND/2010*	d	India	Kerala	2010-07-01	cattle	JX070619	IND-IMM	Yuvaraj et al., 2013
O/KEPt0710/IND/2010*	d	India	Kerala	2010-07-01	cattle	JX070620	IND-IMM	Yuvaraj et al., 2013
O/ORKo0810/IND/2010*	d	India	Orissa	2010-07-01	cattle	JX070621	IND-IMM	Yuvaraj et al., 2013
O/IND/1/2011*	e	India	Paliyad, Gujarat	2010-12-07	cattle	KC506533	PD-FMD	Subramaniam et al., 2013
O/IND/2/2011*	d	India	Desamangalam, Kerala	2010-12-08	cattle	KC506484	PD-FMD	Subramaniam et al., 2013
O/IND/4/2011*	d	India	Edapally, Kerala	2011-01-01	cattle	KC506485	PD-FMD	Subramaniam et al., 2013
O/IND/5/2011*	d	India	Kaiparambu, Kerala	2011-01-03	cattle	KC506486	PD-FMD	Subramaniam et al., 2013
O/IND/6/2011*	d	India	Ayyanthole, Kerala	2011-01-03	cattle	KC506487	PD-FMD	Subramaniam et al., 2013
O/IND/12/2011*	d	India	Sidlaghatta, Karnataka	2010-11-25	cattle	KC506488	PD-FMD	Subramaniam et al., 2013
O/IND/14/2011*	d	India	Chelur Bagepalli, Karnataka	2010-11-25	cattle	KC506489	PD-FMD	Subramaniam et al., 2013
O/IND/17/2011*	d	India	Devanahalli, Karnataka	2010-12-04	cattle	KC506490	PD-FMD	Subramaniam et al., 2013
O/IND/22/2011*	d	India	Havalga, Karnataka	2011-01-06	cattle	KC506491	PD-FMD	Subramaniam et al., 2013
O/IND/38/2011*	d	India	Madurai, TamilNadu	2011-01-30	cattle	KC506492	PD-FMD	Subramaniam et al., 2013
O/IND/57/2011*	d	India	Karimnagar, Andhra Pradesh	2011-03-29	cattle	KC506493	PD-FMD	Subramaniam et al., 2013
O/IND/81/2011*	e	India	Kalpetta, Kerala	2010-12-14	cattle	KC506534	PD-FMD	Subramaniam et al., 2013
O/IND/82/2011*	d	India	Nilambur, Kerala	2010-12-17	cattle	KC506494	PD-FMD	Subramaniam et al., 2013
O/IND/102/2011*	d	India	Mandewal, Karnataka	2011-01-27	cattle	KC506495	PD-FMD	Subramaniam et al., 2013
O/IND/113/2011*	d	India	Gauribidanur, Karnataka	2011-04-06	sheep	KC506496	PD-FMD	Subramaniam et al., 2013
O/IND/147/2011*	d	India	Bhati abhay nagar, Tripura	2011-06-21	cattle	KC506497	PD-FMD	Subramaniam et al., 2013
O/IND/149/2011*	d	India	Kanakapura, Karnataka	2011-07-01	cattle	KC506498	PD-FMD	Subramaniam et al., 2013
O/IND/160/2011*	d	India	Pattamaliguda, Odisha	2011-07-18	cattle	KC506499	PD-FMD	Subramaniam et al., 2013
O/IND/161/2011*	d	India	Chiplima, Odisha	2011-08-28	cattle	KC506500	PD-FMD	Subramaniam et al., 2013
O/IND/163/2011*	d	India	Kaimur, Karnataka	2011-09-12	cattle	KC506501	PD-FMD	Subramaniam et al., 2013
O/IND/180/2011*	d	India	Erode, TamilNadu	2011-11-01	cattle	KC506502	PD-FMD	Subramaniam et al., 2013
O/IND/183/2011*	d	India	Perinthalmanna, Kerala	2011-10-14	cattle	KC506503	PD-FMD	Subramaniam et al., 2013
O/IND/184/2011*	d	India	Thrikkakara, Kerala	2011-10-14	cattle	KC506504	PD-FMD	Subramaniam et al., 2013
O/IND/187/2011*	d	India	Kanjikode, Kerala	2011-11-18	cattle	KC506505	PD-FMD	Subramaniam et al., 2013
O/IND/190/2011*	d	India	Phesunyu, Nagaland	2011-11-30	cattle	KC506506	PD-FMD	Subramaniam et al., 2013
O/TNNa1211/IND/2011*	e	India	Tamil Nadu	2011-07-01	cattle	JX070623	IND-IMM	Yuvaraj et al., 2013
O/IND/2/2012*	d	India	Nerumbur, TamilNadu	2011-12-01	cattle	KC506507	PD-FMD	Subramaniam et al., 2013
O/IND/7/2012*	d	India	Erode, TamilNadu	2012-07-01	cattle	KC506508	PD-FMD	Subramaniam et al., 2013
O/IND/20/2012*	e	India	Narasingapuram, TamilNadu	2012-07-01	cattle	KC506535	PD-FMD	Subramaniam et al., 2013
O/IND/22/2012*	d	India	Bagafa, Tripura	2011-10-21	cattle	KC506509	PD-FMD	Subramaniam et al., 2013
O/IND/27/2012*	d	India	Sonepur, Bihar	2011-11-19	cattle	KC506510	PD-FMD	Subramaniam et al., 2013
O/IND/32/2012*	d	India	Bhabhua, Bihar	2011-12-31	cattle	KC506511	PD-FMD	Subramaniam et al., 2013
O/IND/34/2012*	d	India	Mudigere, Karnataka	2011-11-25	cattle	KC506512	PD-FMD	Subramaniam et al., 2013
O/IND/37/2012*	d	India	Kempapura, Karnataka	2011-12-23	pig	KC506513	PD-FMD	Subramaniam et al., 2013
O/IND/41/2012*	d	India	Byrapatna, Karnataka	2012-01-04	cattle	KC506514	PD-FMD	Subramaniam et al., 2013
O/IND/48/2012*	d	India	Kulathupuzha, Kerala	2011-12-09	cattle	KC506515	PD-FMD	Subramaniam et al., 2013
O/IND/53/2012*	e	India	Nedumudi, Kerala	2011-12-15	cattle	KC506536	PD-FMD	Subramaniam et al., 2013
O/IND/69/2012*	e	India	Meerut Cantt, Uttar Pradesh	2012-02-01	cattle	KC506524	PD-FMD	Subramaniam et al., 2013
O/IND/70/2012*	e	India	Meerut Cantt, Uttar Pradesh	2012-02-06	cattle	KC506525	PD-FMD	Subramaniam et al., 2013
O/IND/78/2012*	d	India	Mandla, Madhya Pradesh	2011-12-26	cattle	KC506523	PD-FMD	Subramaniam et al., 2013
O/IND/80/2012*	d	India	Channaptna, Karnataka	2012-01-16	cattle	KC506516	PD-FMD	Subramaniam et al., 2013
O/IND/83/2012*	d	India	Anekal, Karnataka	2012-01-16	cattle	KC506517	PD-FMD	Subramaniam et al., 2013
O/IND/95/2012*	e	India	Dadhog, Himanchal Pradesh	2012-02-01	cattle	KC506526	PD-FMD	Subramaniam et al., 2013
O/IND/141/2012*	e	India	Muradnagar, Uttar Pradesh	2012-03-26	cattle	KC506527	PD-FMD	Subramaniam et al., 2013
O/IND/150/2012*	e	India	Cuttack, Odisha	2012-03-20	cattle	KC506528	PD-FMD	Subramaniam et al., 2013
O/IND/166/2012*	e	India	Jatkawar, Karnataka	2012-04-10	sheep	KC506537	PD-FMD	Subramaniam et al., 2013
O/IND/171/2012*	e	India	Salempur, Uttar Pradesh	2012-04-15	cattle	KC506529	PD-FMD	Subramaniam et al., 2013
O/IND/193/2012*	e	India	Haridwar, Uttarakhand	2012-04-01	cattle	KC506530	PD-FMD	Subramaniam et al., 2013
O/PUJ0112/IND/2012*	d	India	Punjab	2012-07-01	cattle	JX070624	IND-IMM	Yuvaraj et al., 2013
O/IND70/12*	d	India		2012-07-01	cattle	KP822945	PD-FMD	Biswal et al., 2015
O/IND50/2013*	d	India	Karnataka, India	2013-01-31	cattle	KM264358	PD-FMD	Knowles et al., 2016
O/IND52/2013*	d	India	Karnataka, India	2013-02-08	cattle	KM264360	PD-FMD	Knowles et al., 2016
O/IND127/2013*	d	India	Karnataka, India	2013-03-14	cattle	KM264359	PD-FMD	Knowles et al., 2016
O/IND179/2013*	d	India	Karnataka, India	2013-07-17	cattle	KM264357	PD-FMD	Knowles et al., 2016
O/IND189/2013*	d	India	Karnataka, India	2013-07-25	cattle	KM264361	PD-FMD	Knowles et al., 2016
O/IND205/2013*	d	India	Karnataka, India	2013-08-14	cattle	KM264362	PD-FMD	Knowles et al., 2016
O/IND219/2013*	d	India	Uttar Pradesh, India	2013-09-08	cattle	KM264363	PD-FMD	Knowles et al., 2016
O/IND222/2013*	d	India	Odisha, India	2013-07-25	cattle	KM264364	PD-FMD	Knowles et al., 2016
O/IND699/2013*	d	India		2013-07-01	indian elephant	KP835578	PD-FMD	Biswal et al., 2015
O/IND139(302)/2013*	d	India	Karnataka	2013-06-07	cattle	KJ825803	PD-FMD	Subramaniam et al., 2015	KJ825803	PD-FMD	Subramaniam et al., 2015
O/IND141(306)/2013*	d	India	Assam	2013-06-10	cattle	KJ825808	PD-FMD	Subramaniam et al., 2015	KJ825808	PD-FMD	Subramaniam et al., 2015
O/IND142(310)/2013*	d	India	Karnataka	2013-06-17	cattle	KJ825801	PD-FMD	Subramaniam et al., 2015	KJ825801	PD-FMD	Subramaniam et al., 2015
O/IND142(311)/2013*	d	India	Karnataka	2013-06-17	cattle	KJ825802	PD-FMD	Subramaniam et al., 2015	KJ825802	PD-FMD	Subramaniam et al., 2015
O/IND250(541)/2013*	d	India	Karnataka	2013-08-31	water buffalo	KJ825809	PD-FMD	Subramaniam et al., 2015	KJ825809	PD-FMD	Subramaniam et al., 2015
O/IND298(634)/2013*	d	India	Karnataka	2013-09-24	cattle	KJ825804	PD-FMD	Subramaniam et al., 2015	KJ825804	PD-FMD	Subramaniam et al., 2015
O/IND341(707)/2013*	d	India	Karnataka	2013-10-16	cattle	KJ825805	PD-FMD	Subramaniam et al., 2015	KJ825805	PD-FMD	Subramaniam et al., 2015
O/IND811(1552)/2013*	d	India	Assam	2013-11-30	cattle	KJ825806	PD-FMD	Subramaniam et al., 2015	KJ825806	PD-FMD	Subramaniam et al., 2015
O/IND454/2013*	d	India	Uttarakhand	2013-10-01	cattle	KX228159	PD-FMD	Ranjan et al., unpub.
O/IND571/2013*	d	India	Uttarakhand	2013-10-01	cattle	KX228160	PD-FMD	Ranjan et al., unpub.
O/IND271/2013*	d	India	Uttarakhand	2013-10-01	cattle	KX228161	PD-FMD	Ranjan et al., unpub.
O/IND26(54)/2014*	d	India	Assam	2014-01-07	cattle	KJ825807	PD-FMD	Subramaniam et al., 2015	KJ825807	PD-FMD	Subramaniam et al., 2015
O/IND32/14*	d	India		2014-01-28	cattle	KP822942	PD-FMD	Biswal et al., 2015
O/IRN/72/2009	d	Iran	Rashidi, Bam, Kermah	2009-11-20	cattle	MG972485	WRLFMD	This study	MG983692	WRLFMD	This study
O/LAO/2/2015	d	Laos	Naxaythong, Vientiane	2015-06-10	nk	MG972486	WRLFMD	This study	MG983693	WRLFMD	This study
O/LAO/3/2015	d	Laos	Naxaythong, Vientiane	2015-06-10	nk	MG972487	WRLFMD	This study
O/LAO/4/2015	d	Laos	Naxaythong, Vientiane	2015-06-10	nk	MG972488	WRLFMD	This study
O/LAO/5/2015	d	Laos	Naxaythong, Vientiane	2015-06-10	nk	MG972489	WRLFMD	This study
O/LAO/11/2015*	d	Laos	Nakhoun, Nasaythong, Vientiane	2015-05-04	water buffalo	KY399460	TRRL	Qiu et al., 2017
O/LAO/12/2015*	d	Laos	Nakhoun, Nasaythong, Vientiane	2015-05-04	cattle	KY399461	TRRL	Qiu et al., 2017
O/LAO/14/2015*	d	Laos	Nakhoun, Nasaythong, Vientiane	2015-05-04	cattle	KY399462	TRRL	Qiu et al., 2017
O/LAO/15/2015*	d	Laos	Nakhoun, Nasaythong, Vientiane	2015-05-11	water buffalo	KY399463	TRRL	Qiu et al., 2017
O/LIB/1/2013	d	Libya	Zliten	2013-09-01	cattle	KM921829	WRLFMD	Knowles et al., 2016	MG983694	WRLFMD	This study
O/LIB/2/2013	d	Libya	Zliten	2013-09-01	cattle	KM921830	WRLFMD	Knowles et al., 2016	KJ206909	WRLFMD	Valdazo González et al., 2014
O/LIB/3/2013	d	Libya	Zliten	2013-09-01	cattle	KM921831	WRLFMD	Knowles et al., 2016
O/LIB/4/2013	d	Libya	Zliten	2013-09-01	cattle	KM921832	WRLFMD	Knowles et al., 2016
O/LIB/5/2013	d	Libya	Zliten	2013-09-01	cattle	KM921833	WRLFMD	Knowles et al., 2016
O/LIB/6/2013	d	Libya	Zliten	2013-09-01	cattle	KM921834	WRLFMD	Knowles et al., 2016
O/LIB/7/2013	d	Libya	Zliten	2013-09-08	cattle	KM921835	WRLFMD	Knowles et al., 2016	MG983695	WRLFMD	This study
O/LIB/11/2013	d	Libya	Tripoli	2013-09-12	cattle	KM921836	WRLFMD	Knowles et al., 2016
O/LIB/12/2013	d	Libya	Tripoli	2013-09-12	cattle	KM921837	WRLFMD	Knowles et al., 2016
O/LIB/13/2013	d	Libya	Tripoli	2013-09-14	cattle	KM921838	WRLFMD	Knowles et al., 2016
O/LIB/16/2013	d	Libya	Tripoli	2013-09-30	cattle	KM921839	WRLFMD	Knowles et al., 2016
O/LIB/17/2013	d	Libya	Misratah	2013-10-01	cattle	KM921840	WRLFMD	Knowles et al., 2016	MG983696	WRLFMD	This study
O/LIB/22/2013	d	Libya	Tripoli	2013-12-01	cattle	KM921841	WRLFMD	Knowles et al., 2016	MG983697	WRLFMD	This study
O/MOR/1/2015	d	Morocco	Douar Lmouarid, Bouhmame, Sidi Bennour, Casablanca-Settat	2015-10-28	cattle	MG972490	WRLFMD	This study	KU291242	WRLFMD	Bachanek-Bankowska et al., 2016
O/MOR/2/2015	d	Morocco	Douar Lmouarid, Bouhmame, Sidi Bennour, Casablanca-Settat	2015-10-28	cattle	MG972491	WRLFMD	This study
O/MOR/3/2015	d	Morocco	Douar Lmouarid, Bouhmame, Sidi Bennour, Casablanca-Settat	2015-10-28	cattle	MG972492	WRLFMD	This study
O/MUR/1/2016	e	Mauritius	Vallée des prêtres, Mauritius Island	2016-08-09	cattle	MG972493	WRLFMD	This study
O/MUR/2/2016	e	Mauritius	Vallée des prêtres, Mauritius Island	2016-08-09	cattle	MG972494	WRLFMD	This study
O/MUR/3/2016	e	Mauritius	Cité La Cure, Mauritius Island	2016-08-09	cattle	MG972495	WRLFMD	This study
O/MUR/4/2016	e	Mauritius	Cité La Cure, Mauritius Island	2016-08-09	cattle	MG972496	WRLFMD	This study
O/MUR/5/2016	e	Mauritius	Cité La Cure, Mauritius Island	2016-08-09	cattle	MG972497	WRLFMD	This study	MG983698	WRLFMD	This study
O/MUR/6/2016	e	Mauritius	Cité La Cure, Mauritius Island	2016-08-09	cattle	MG972498	WRLFMD	This study
O/MUR/7/2016	e	Mauritius	Cité La Cure, Mauritius Island	2016-08-09	cattle	MG972499	WRLFMD	This study
O/MUR/8/2016	e	Mauritius	Cité La Cure, Mauritius Island	2016-08-09	cattle	MG972500	WRLFMD	This study
O/MUR/9/2016	e	Mauritius	Cité La Cure, Mauritius Island	2016-08-09	cattle	MG972501	WRLFMD	This study	MG983699	WRLFMD	This study
O/MUR/10/2016	e	Mauritius	Cité La Cure, Mauritius Island	2016-08-09	cattle	MG972502	WRLFMD	This study
O/MUR/11/2016	e	Mauritius	Cité La Cure, Mauritius Island	2016-08-09	cattle	MG972503	WRLFMD	This study
O/MUR/13/2016	e	Mauritius	Cité La Cure, Mauritius Island	2016-08-09	cattle	MG972504	WRLFMD	This study
O/MUR/14/2016	e	Mauritius	Cité La Cure, Mauritius Island	2016-08-09	cattle	MG972505	WRLFMD	This study
O/MUR/15/2016	e	Mauritius	Cité La Cure, Mauritius Island	2016-08-09	cattle	MG972506	WRLFMD	This study
O/MUR/16/2016	e	Mauritius	Cité La Cure, Mauritius Island	2016-08-09	cattle	MG972507	WRLFMD	This study
O/MUR/17/2016	e	Mauritius	Cité La Cure, Mauritius Island	2016-08-09	cattle	MG972508	WRLFMD	This study
O/MUR/18/2016	e	Mauritius	Cité La Cure, Mauritius Island	2016-08-09	cattle	MG972509	WRLFMD	This study
O/MUR/19/2016	e	Mauritius	Soupirs, Rodrigues Island	2016-08-15	cattle	MG972510	WRLFMD	This study	MG983700	WRLFMD	This study
O/MUR/20/2016	e	Mauritius	Soupirs, Rodrigues Island	2016-08-15	cattle	MG972511	WRLFMD	This study
O/MUR/21/2016	e	Mauritius	Les Choux, Rodrigues Island	2016-08-15	cattle	MG972512	WRLFMD	This study	MG983701	WRLFMD	This study
O/MUR/22/2016	e	Mauritius	Les Choux, Rodrigues Island	2016-08-15	cattle	MG972513	WRLFMD	This study
O/MUR/23/2016	e	Mauritius	Citron Donis, Rodrigues Island	2016-08-15	cattle	MG972514	WRLFMD	This study	MG983702	WRLFMD	This study
O/MUR/24/2016	e	Mauritius	Citron Donis, Rodrigues Island	2016-08-15	cattle	MG972515	WRLFMD	This study
O/MYA/2493/2015*	e	Myanmar	Ka Nyin, Maungdaw, Rakhine	2015-10-27	cattle	KY399469	TRRL	Qiu et al., 2017
O/MYA/2496/2015*	e	Myanmar	Chan Pyin, Maungdaw, Rakhine	2015-10-27	cattle	KY399470	TRRL	Qiu et al., 2017
O/MYA/3/2016	e	Myanmar	Kaingyi, Maung Taw, Rakhine	2016-06-29	cattle	MG972516	WRLFMD	This study	MG983703	WRLFMD	This study
O/MYA/1/2017	e	Myanmar	Sarlingyi, Sagaing	2017-01-27	cattle	MG972517	WRLFMD	This study
O/MYA/2/2017	e	Myanmar	Mingaladon, Yangon	2017-01-27	cattle	MG972518	WRLFMD	This study
O/MYA/4/2017	e	Myanmar	Kyun Gyaung, Kyaukpyu, Rakhine	2017-04-08	cattle	MG972519	WRLFMD	This study
O/MYA/5/2017	e	Myanmar	Aung Pin, Wyntho, Sagaing	2017-04-08	cattle	MG972520	WRLFMD	This study
O/MYA/6/2017*	e	Myanmar	Sarlingyi, Sagging	2017-01-01	cattle	MG972521	TRRL	This study
O/MYA/8/2017*	e	Myanmar	Wahkhalma, Ayeyaewaddy	2017-01-01	water buffalo	MG972522	TRRL	This study
O/MYA/9/2017*	e	Myanmar	Mingaladon, Yangon	2017-01-01	cattle	MG972523	TRRL	This study
O/MYA/10/2017*	e	Myanmar	Kani, Sagging	2017-01-01	cattle	MG972524	TRRL	This study
O/MYA/11/2017*	e	Myanmar	Myin Mu, Sagging	2017-01-01	cattle	MG972525	TRRL	This study
O/MYA/12/2017*	e	Myanmar	Let Htu Taw, Myinmu, Sagging	2017-01-19	cattle	MG972526	TRRL	This study
O/MYA/13/2017*	e	Myanmar	Nyaunggan, Butalin, Sagging	2017-01-19	cattle	MG972527	TRRL	This study
O/MYA/17/2017*	e	Myanmar	Nut Hta Min, Kyaungkone, Ayeyarwaddy	2017-02-23	cattle	MG972528	TRRL	This study
O/MYA/19/2017*	e	Myanmar	Aung Pin, Wyntho, Sagging	2017-03-19	cattle	MG972529	TRRL	This study
O/NEP/5/2008	d	Nepal	Saptari	2008-07-17	cattle	HQ630693	WRLFMD	Loth et al., 2011	MG983704	WRLFMD	This study
O/NEP/7/2008	d	Nepal	Kathmandu	2008-12-09	cattle	MG972530	WRLFMD	This study
O/NEP/2/2009	d	Nepal	Kathmandu	2009-01-05	cattle	HQ630694	WRLFMD	Loth et al., 2011
O/NEP/3/2009	d	Nepal	Kathmandu	2009-01-05	cattle	KM921842	WRLFMD	Knowles et al., 2016
O/NEP/1/2010	d	Nepal	Macawanpur	2010-01-01	cattle	MG972531	WRLFMD	This study
O/NEP/3/2010	d	Nepal	Nuwakot	2010-01-01	cattle	MG972532	WRLFMD	This study
O/NEP/5/2010	d	Nepal	Dang	2010-01-01	cattle	KM921843	WRLFMD	Knowles et al., 2016
O/NEP/6/2010	d	Nepal	Dang	2010-01-01	cattle	KM921844	WRLFMD	Knowles et al., 2016
O/NEP/7/2010	d	Nepal	Dang	2010-01-01	cattle	MG972533	WRLFMD	This study	MG983705	WRLFMD	This study
O/NEP/9/2010	d	Nepal	Ramechhap	2010-01-01	cattle	MG972534	WRLFMD	This study	MG983706	WRLFMD	This study
O/NEP/11/2010	d	Nepal	Dhankuta	2010-01-01	cattle	MG972535	WRLFMD	This study
O/NEP/12/2010	d	Nepal		2010-01-01	nk	MG972536	WRLFMD	This study
O/NEP/15/2010	d	Nepal	Synja	2010-01-01	cattle	MG972537	WRLFMD	This study
O/NEP/16/2010	d	Nepal	Synja	2010-01-01	cattle	MG972538	WRLFMD	This study
O/NEP/17/2010	d	Nepal	Kathmandu	2010-01-01	pig	KM921845	WRLFMD	Knowles et al., 2016
O/NEP/20/2010	d	Nepal	Kathmandu	2010-01-01	cattle	MG972539	WRLFMD	This study
O/NEP/4/2012	e	Nepal	Rupandehi	2012-08-28	cattle	KM921846	WRLFMD	Knowles et al., 2016
O/NEP/6/2012	e	Nepal	Dhading	2012-09-24	water buffalo	KM921847	WRLFMD	Knowles et al., 2016	MG983707	WRLFMD	This study
O/NEP/10/2012	d	Nepal	Lalitpur	2012-11-27	cattle	KM921848	WRLFMD	Knowles et al., 2016	MG983708	WRLFMD	This study
O/NEP/11/2012	d	Nepal	Lalitpur	2012-11-27	cattle	KM921849	WRLFMD	Knowles et al., 2016
O/NEP/13/2012	d	Nepal	Lalitpur	2012-11-27	cattle	KM921850	WRLFMD	Knowles et al., 2016	MG983709	WRLFMD	This study
O/NEP/16/2012	d	Nepal	Lalitpur	2012-12-11	cattle	KM921851	WRLFMD	Knowles et al., 2016
O/NEP/21/2012	e	Nepal	Rautahat	2012-12-12	water buffalo	KM921852	WRLFMD	Knowles et al., 2016	MG983710	WRLFMD	This study
O/NEP/3/2013	d	Nepal	Kathmandu	2013-10-22	cattle	KM921853	WRLFMD	Knowles et al., 2016
O/NEP/6/2013	d	Nepal	Kavre	2013-11-06	cattle	KM921854	WRLFMD	Knowles et al., 2016	MG983711	WRLFMD	This study
O/NEP/11/2013	d	Nepal	Bhaktapur	2013-11-25	cattle	KM921855	WRLFMD	Knowles et al., 2016
O/NEP/12/2013	d	Nepal	Bhaktapur	2013-11-25	cattle	KM921856	WRLFMD	Knowles et al., 2016
O/NEP/15/2013	d	Nepal	Chitwan	2013-12-16	cattle	KM921857	WRLFMD	Knowles et al., 2016
O/NEP/16/2013	d	Nepal	Nuwakot	2013-12-23	cattle	KM921858	WRLFMD	Knowles et al., 2016	MG983712	WRLFMD	This study
O/NEP/17/2013	d	Nepal	Nuwakot	2013-12-23	cattle	KM921859	WRLFMD	Knowles et al., 2016	MG983713	WRLFMD	This study
O/NEP/18/2013	d	Nepal	Arghakhanchi	2013-12-26	pig	KM921860	WRLFMD	Knowles et al., 2016	MG983714	WRLFMD	This study
O/NEP/1/2014	d	Nepal	Sindhupalchock	2014-01-05	cattle	KM921861	WRLFMD	Knowles et al., 2016	MG983715	WRLFMD	This study
O/NEP/2/2014	d	Nepal	Sindhupalchock	2014-01-05	cattle	KM921862	WRLFMD	Knowles et al., 2016
O/NEP/4/2014	d	Nepal	Nuwakot	2014-01-07	cattle	KM921863	WRLFMD	Knowles et al., 2016
O/NEP/5/2014	d	Nepal	Nuwakot	2014-01-07	water buffalo	KM921864	WRLFMD	Knowles et al., 2016
O/NEP/6/2014	d	Nepal	Ilam	2014-01-07	cattle	KM921865	WRLFMD	Knowles et al., 2016	MG983716	WRLFMD	This study
O/NEP/7/2014	d	Nepal	Ilam	2014-01-07	cattle	KM921866	WRLFMD	Knowles et al., 2016
O/NEP/8/2014	d	Nepal	Ilam	2014-01-07	cattle	KM921867	WRLFMD	Knowles et al., 2016
O/NEP/9/2014	d	Nepal	Jhapa	2014-01-07	cattle	KM921868	WRLFMD	Knowles et al., 2016
O/NEP/3/2015	d	Nepal	Bhaktapur	2015-02-23	cattle	MG972540	WRLFMD	This study	MG983717	WRLFMD	This study
O/NEP/4/2015	d	Nepal	Kaski	2015-03-26	cattle	MG972541	WRLFMD	This study
O/NEP/9/2015	e	Nepal	Bhaktapur	2015-11-01	cattle	MG972542	WRLFMD	This study
O/NEP/10/2015	e	Nepal	Bhaktapur	2015-11-01	cattle	MG972543	WRLFMD	This study	MG983718	WRLFMD	This study
O/NEP/11/2015	e	Nepal	Bhaktapur	2015-11-01	cattle	MG972544	WRLFMD	This study
O/NEP/12/2015	e	Nepal	Bhaktapur	2015-11-01	cattle	MG972545	WRLFMD	This study
O/NEP/14/2015	e	Nepal	Kavre	2015-11-03	cattle	MG972546	WRLFMD	This study
O/NEP/15/2015	e	Nepal	Kayre	2015-11-03	cattle	MG972547	WRLFMD	This study
O/NEP/17/2015	e	Nepal	Kathmandu	2015-12-01	cattle	KY449050	WRLFMD	This study
O/NEP/18/2015	e	Nepal	Kathmandu	2015-12-01	pig	MG972548	WRLFMD	This study
O/NEP/19/2015	e	Nepal	Bhaktapur	2015-12-02	cattle	KY449051	WRLFMD	This study
O/NEP/21/2015	e	Nepal	Kathmandu	2015-12-06	cattle	MG972549	WRLFMD	This study	MG983719	WRLFMD	This study
O/NEP/23/2015	e	Nepal	Kathmandu	2015-12-09	cattle	MG972550	WRLFMD	This study
O/NEP/24/2015	e	Nepal	Sunsari	2015-12-11	cattle	MG972551	WRLFMD	This study
O/NEP/25/2015	e	Nepal	Lalitpur	2015-12-14	cattle	MG972552	WRLFMD	This study
O/NEP/28/2015	e	Nepal	Bhaktapur	2015-12-01	cattle	KY449052	WRLFMD	This study
O/NEP/29/2015	e	Nepal	Sunsari	2015-12-29	cattle	MG972553	WRLFMD	This study
O/NEP/3/2016	e	Nepal	Gorkha	2016-01-10	water buffalo	MG972554	WRLFMD	This study
O/NEP/4/2016	e	Nepal	Gorkha	2016-01-10	water buffalo	MG972555	WRLFMD	This study
O/NEP/5/2016	e	Nepal	Jhapa	2016-01-30	cattle	KY449053	WRLFMD	This study
O/NEP/6/2016	e	Nepal	Kaski	2016-02-01	cattle	KY449054	WRLFMD	This study
O/NEP/7/2016	e	Nepal	Lalitpur	2016-02-12	cattle	KY449055	WRLFMD	This study
O/NEP/8/2016	e	Nepal	Lalitpur	2016-02-12	cattle	MG972556	WRLFMD	This study
O/NEP/9/2016	e	Nepal	Dolakha	2016-02-12	pig	MG972557	WRLFMD	This study
O/NEP/10/2016	e	Nepal	Nuwakot	2016-03-10	goat	MG972558	WRLFMD	This study
O/NEP/11/2016	e	Nepal	Nuwakot	2016-03-10	goat	MG972559	WRLFMD	This study
O/NEP/12/2016	e	Nepal	Kathmandu	2016-03-15	cattle	MG972560	WRLFMD	This study
O/NEP/13/2016	e	Nepal	Kathmandu	2016-03-15	cattle	MG972561	WRLFMD	This study
O/NEP/14/2016	e	Nepal	Chitwam	2016-03-29	water buffalo	MG972562	WRLFMD	This study
O/NEP/17/2016	e	Nepal	Ramechhap	2016-06-09	cattle	MG972563	WRLFMD	This study
O/NEP/20/2016	e	Nepal	Bhaktapur, Province No. 3	2016-11-15	cattle	MG972564	WRLFMD	This study
O/NEP/22/2016	e	Nepal	Bhaktapur, Province No. 3	2016-11-15	cattle	MG972565	WRLFMD	This study
O/NEP/23/2016	e	Nepal	Bhaktapur, Province No. 3	2016-11-15	cattle	MG972566	WRLFMD	This study
O/NEP/24/2016	e	Nepal	Bhaktapur, Province No. 3	2016-11-15	cattle	MG972567	WRLFMD	This study
O/NEP/25/2016	e	Nepal	Bhaktapur, Province No. 3	2016-11-15	cattle	MG972568	WRLFMD	This study
O/NEP/27/2016	e	Nepal	Nuwakot, Province No. 3	2016-11-17	cattle	MG972569	WRLFMD	This study
O/NEP/28/2016	e	Nepal	Rasuwa, Province No. 3	2016-11-18	cattle	MG972570	WRLFMD	This study
O/NEP/29/2016	e	Nepal	Rasuwa, Province No. 3	2016-11-18	cattle	MG972571	WRLFMD	This study
O/NEP/30/2016	e	Nepal	Rasuwa, Province No. 3	2016-11-18	cattle	MG972572	WRLFMD	This study
O/NEP/31/2016	e	Nepal	Rasuwa, Province No. 3	2016-11-18	cattle	MG972573	WRLFMD	This study
O/NEP/32/2016	e	Nepal	Rasuwa, Province No. 3	2016-11-18	cattle	MG972574	WRLFMD	This study
O/NEP/33/2016	e	Nepal	Rasuwa, Province No. 3	2016-11-18	cattle	MG972575	WRLFMD	This study
O/NEP/34/2016	e	Nepal	Rasuwa, Province No. 3	2016-11-18	cattle	MG972576	WRLFMD	This study
O/NEP/35/2016	e	Nepal	Bhaktapur, Province No. 3	2016-11-18	cattle	MG972577	WRLFMD	This study
O/NEP/36/2016	e	Nepal	Bhaktapur, Province No. 3	2016-11-18	cattle	MG972578	WRLFMD	This study
O/NEP/37/2016	e	Nepal	Nuwakot, Province No. 3	2016-12-07	cattle	MG972579	WRLFMD	This study
O/NEP/39/2016	e	Nepal	Nuwakot, Province No. 3	2016-12-07	cattle	MG972580	WRLFMD	This study
O/NEP/1/2017	e	Nepal	Ramechhap, Province No. 3	2017-01-20	cattle	MG972581	WRLFMD	This study
O/NEP/2/2017	e	Nepal	Ramechhap, Province No. 3	2017-01-20	cattle	MG972582	WRLFMD	This study
O/Zabaikalskiy/1/RUS/2016*	e	Russia	Sredneargunsk, Krasnokamenskiy raion, Zabaikalskiy kray	2016-11-23	cattle	MG983720	ARRIAH	This study	MG983720	ARRIAH	This study
O/Zabaikalskiy/2/RUS/2016*	e	Russia	Sredneargunsk, Krasnokamenskiy raion, Zabaikalskiy kray	2016-11-23	cattle	MG972583	ARRIAH	This study
O/Zabaikalskiy/3/RUS/2016*	e	Russia	Pad' Shirokaya, Priargunskiy raion, Zabaikalskiy kray	2016-11-28	cattle	MG972584	ARRIAH	This study
O/Zabaikalskiy/4/RUS/2016*	e	Russia	Kailastuy, Krasnokamenskiy, Zabajkalskiy kray	2016-12-14	cattle	MG972585	ARRIAH	This study
O/SAU/1/2013	d	Saudi Arabia	Al-Kharj, Central	2013-08-07	cattle	KM921869	WRLFMD	Knowles et al., 2016	MG983721	WRLFMD	This study
O/SAU/3/2013	d	Saudi Arabia	Al-Kharj, Central	2013-08-07	cattle	KM921870	WRLFMD	Knowles et al., 2016	KJ206910	WRLFMD	Valdazo González et al., 2014
O/SAU/4/2013	d	Saudi Arabia	Al-Kharj, Central	2013-08-07	cattle	KM921871	WRLFMD	Knowles et al., 2016	MG983722	WRLFMD	This study
O/SAU/6/2013	d	Saudi Arabia	Durma, Riyadh, Central	2013-11-22	cattle	KM921872	WRLFMD	Knowles et al., 2016	MG983723	WRLFMD	This study
O/SAU/7/2013	d	Saudi Arabia	Durma, Riyadh, Central	2013-11-27	cattle	KM921873	WRLFMD	Knowles et al., 2016	MG983724	WRLFMD	This study
O/SAU/8/2013	d	Saudi Arabia	Durma, Riyadh, Central	2013-11-27	cattle	KM921874	WRLFMD	Knowles et al., 2016
O/SAU/1/2014	d	Saudi Arabia	Al Kharj, Central	2014-02-01	cattle	KM921875	WRLFMD	Knowles et al., 2016	MG983725	WRLFMD	This study
O/SAU/2/2014	d	Saudi Arabia	Al Kharj, Central	2014-03-02	cattle	MG972586	WRLFMD	This study
O/SAU/3/2014	d	Saudi Arabia	Al Kharj, Central	2014-03-02	cattle	MG972587	WRLFMD	This study
O/SAU/4/2014	d	Saudi Arabia	Durma, Riyadh, Central	2014-03-09	cattle	MG972588	WRLFMD	This study	MG983726	WRLFMD	This study
O/SAU/18/2015	e	Saudi Arabia		2015-12-22	cattle	MG972589	WRLFMD	This study
O/SAU/19/2015	e	Saudi Arabia		2015-12-22	cattle	MG972590	WRLFMD	This study
O/SAU/20/2015	e	Saudi Arabia		2015-12-22	cattle	MG972591	WRLFMD	This study	MG983727	WRLFMD	This study
O/SAU/22/2015	e	Saudi Arabia		2015-12-22	cattle	MG972592	WRLFMD	This study
O/SAU/1/2016	e	Saudi Arabia	Durma, Riyadh, Central	2016-02-15	cattle	MG972593	WRLFMD	This study	MG983728	WRLFMD	This study
O/SAU/2/2016	e	Saudi Arabia		2016-02-19	cattle	MG972594	WRLFMD	This study	MG983729	WRLFMD	This study
O/SAU/3/2016	e	Saudi Arabia		2016-02-19	cattle	MG972595	WRLFMD	This study
O/SAU/7/2016	e	Saudi Arabia		2016-02-19	cattle	MG972596	WRLFMD	This study
O/SAU/10/2016	e	Saudi Arabia		2016-02-19	cattle	MG972597	WRLFMD	This study
O/SAU/17/2016	e	Saudi Arabia	Durma, Riyadh, Central	2016-04-27	cattle	MG972598	WRLFMD	This study
O/SKR/1/2017	e	South Korea	Boeun, Chungcheongbuk	2017-02-05	cattle	MG972599	WRLFMD	This study	MG983730	WRLFMD	This study
O/SKR/2/2017	e	South Korea	Boeun, Chungcheongbuk	2017-02-06	cattle	MG972600	WRLFMD	This study
O/SRL/1/2013	d	Sri Lanka	Jaffna	2013-12-01	cattle	MF947472	WRLFMD	This study	MG983731	WRLFMD	This study
O/SRL/2/2013	d	Sri Lanka	Jaffna	2013-12-26	cattle	MF947473	WRLFMD	This study
O/SRL/1/2014	d	Sri Lanka	Gampaha	2014-01-01	cattle	MF947474	WRLFMD	This study	MG983732	WRLFMD	This study
O/SRL/2/2014	d	Sri Lanka	Puttalam	2014-01-27	cattle	MF947475	WRLFMD	This study
O/SRL/3/2014	d	Sri Lanka	Jaffna	2014-01-27	cattle	MF947476	WRLFMD	This study
O/SRL/5/2014	d	Sri Lanka	Trincomalee	2014-02-06	cattle	MF947477	WRLFMD	This study
O/SRL/6/2014	d	Sri Lanka	Anuradhapura	2014-02-10	cattle	MF947478	WRLFMD	This study
O/SRL/7/2014	d	Sri Lanka	Kurunegala	2014-05-26	cattle	MF947479	WRLFMD	This study
O/SRL/8/2014	d	Sri Lanka	Kalutara	2014-06-11	cattle	MF947480	WRLFMD	This study
O/SRL/9/2014	d	Sri Lanka	Badulla	2014-06-13	cattle	MF947481	WRLFMD	This study
O/SRL/11/2014	d	Sri Lanka	Gampaha	2014-06-16	pig	MF947482	WRLFMD	This study
O/SRL/15/2014	d	Sri Lanka	Rathnapura	2014-06-18	cattle	MF947483	WRLFMD	This study
O/SRL/16/2014	d	Sri Lanka	Galle	2014-06-23	cattle	MF947484	WRLFMD	This study
O/SRL/17/2014	d	Sri Lanka	Kilinochchi	2014-07-03	cattle	MF947485	WRLFMD	This study
O/SRL/27/2014	d	Sri Lanka	Jaffna	2014-08-05	cattle	MF947486	WRLFMD	This study
O/SRL/28/2014	d	Sri Lanka	Kandy	2014-09-01	cattle	MF947487	WRLFMD	This study	MG983733	WRLFMD	This study
O/SRL/29/2014	d	Sri Lanka	Hambantota	2014-09-10	water buffalo	MF947488	WRLFMD	This study
O/SRL/30/2014	d	Sri Lanka	Hambantota	2014-09-10	water buffalo	MF947489	WRLFMD	This study	MG983734	WRLFMD	This study
O/SRL/31/2014	d	Sri Lanka	Hambantota	2014-09-10	water buffalo	MF947490	WRLFMD	This study
O/SRL/32/2014	d	Sri Lanka	Hambantota	2014-09-10	water buffalo	MF947491	WRLFMD	This study
O/SRL/34/2014	d	Sri Lanka	Kandy	2014-09-15	cattle	MF947492	WRLFMD	This study
O/SRL/35/2014	d	Sri Lanka	Matara	2014-09-18	cattle	MF947493	WRLFMD	This study
O/TAI-225-2016R3*	e	Thailand	Nonthaburi, Region 1	2016-09-23	cattle	MG972601	TRRL	This study
O/TAI-269-2-2016*	e	Thailand	Nonthaburi, Region 1	2016-10-11	cattle	MG972602	TRRL	This study
O/TUN/1/2014	d	Tunisia		2014-05-19	nk	MG972603	WRLFMD	This study	MG983735	WRLFMD	This study
O/TUN/2/2014	d	Tunisia		2014-05-28	nk	MG972604	WRLFMD	This study
O/UAE/1/2014	d	United Arab Emirates	Al Warsan, Al Aiban, Abu Dhabi	2014-01-08	gazelle	KM921877	WRLFMD	Knowles et al., 2016	MG983736	WRLFMD	This study
O/UAE/2/2014	d	United Arab Emirates	Al Warsan, Al Aiban, Abu Dhabi	2014-01-08	gazelle	KM921878	WRLFMD	Knowles et al., 2016	MG983737	WRLFMD	This study
O/UAE/1/2015	e	United Arab Emirates	Barari Forest Management, Al Ain, Abu Dhabi	2015-12-31	gazelle	MG972605	WRLFMD	This study
O/UAE/1/2016	e	United Arab Emirates	Al-Tawalaa, Al maddam, Sharjah	2016-02-16	cattle	MG972606	WRLFMD	This study	MG983738	WRLFMD	This study
O/UAE/2/2016	e	United Arab Emirates	Al-Tawalaa, Al maddam, Sharjah	2016-02-16	cattle	MG972607	WRLFMD	This study
O/UAE/3/2016	e	United Arab Emirates	Al-Tawalaa, Al maddam, Sharjah	2016-02-16	cattle	MG972608	WRLFMD	This study	MG983739	WRLFMD	This study
O/UAE/4/2016	e	United Arab Emirates	Al-Tawalaa, Al maddam, Sharjah	2016-02-16	cattle	MG972609	WRLFMD	This study
O/UAE/5/2016	e	United Arab Emirates	Al-Tawalaa, Al maddam, Sharjah	2016-02-16	cattle	MG972610	WRLFMD	This study
O/VIT/5/2015	d	Vietnam	Son La	2015-06-02	cattle	MG972611	WRLFMD	This study
O/VIT/6/2015	d	Vietnam	Son La	2015-06-02	cattle	MG972612	WRLFMD	This study
O/VIT/7/2015	d	Vietnam	Bac Kan	2015-06-06	pig	MG972613	WRLFMD	This study
O/VIT/8/2015	d	Vietnam	Lao Cai	2015-07-10	cattle	MG972614	WRLFMD	This study	MG983740	WRLFMD	This study
O/VIT/14/2015	d	Vietnam	Lang Son	2015-10-30	water buffalo	MG972615	WRLFMD	This study
O/VIT/15/2015	d	Vietnam	Yen Bai	2015-11-10	water buffalo	MG972616	WRLFMD	This study
O/VIT/17/2015	d	Vietnam	Nghe An	2015-12-01	pig	MG972617	WRLFMD	This study
O/VIT/18/2015	d	Vietnam	Yen Bai	2015-12-02	cattle	MG972618	WRLFMD	This study
O/VIT/20/2016	e	Vietnam	Son La	2016-09-23	cattle	MG972619	WRLFMD	This study	MG983741	WRLFMD	This study
O/VIT/9595/2015*	d	Vietnam	Kiến Thành, Dắk Rlấp, Dak Nong	2015-05-26	cattle	KY399464	RAHO6	Qiu et al., 2017
O/VIT/16451/2015*	d	Vietnam	Thanh Nhat, Buon Ma Thuot city, Dak Lak	2015-09-04	pig	KY399465	RAHO6	Qiu et al., 2017
O/VIT/17867/2015*	d	Vietnam	Tam Thang, Cư Jút, Dak Nong	2015-09-29	pig	KY399466	RAHO6	Qiu et al., 2017
O/VIT/18280B/2015*	d	Vietnam	Cư Dlie M'nông, Cư Mgar, Dak Lak	2015-10-09	cattle	KY399467	RAHO6	Qiu et al., 2017
O/VIT/19350/2015*	d	Vietnam	Ma Noi, Ninh Son, Ninh Thuan	2015-10-22	cattle	KY399468	RAHO6	Qiu et al., 2017
*, reference number designated by the local laboratory
ARRIAH = Federal Governmental Budgetary Institution “Federal Centre for Animal Health”, Russian Federation
BAU = Bangladesh Agricultural University, Bangladesh
IND-IMM = Indian Immunologicals, India
LVRI = Lanzhou Veterinary Research Institute, P.R. China
PD-FMD = Directorate of FMD (ICAR), India
RAHO6 = Regional Animal Health Office No.6, Vietnam
TRRL = Regional Reference Laboratory for FMD in the Southeast Asia, Thailand
U-DHAKA = University of Dhaka, Bangladesh
WRLFMD = World Reference Laboratory for FMD, UK
